# Supplementary material for: Phylogenetic characterization of canine distemper virus from stray dogs in Kathmandu Valley
Source: Virol J. 2023 Jun 6;20:117. doi: 10.1186/s12985-023-02071-6 (PMC10245400; doi:10.1186/s12985-023-02071-6)
Supplement: Supplementary file 2 — Supplementary Material 2 [file 12985_2023_2071_MOESM2_ESM.xlsx]

## Sheet: Sheet1
Table S2. List of references sequences of hemagluttinin gene of CDV along with their host, country, date, and genbank accession numbers. All of the sequences were used during phylogenetic analysis in this study.
S.N.	Order	Family	Common name	Scientific name	Country	Collection date	GenBank accession
1	Artiodactyla	Tayassuidae	Collared peccary	Tayassu tajacu	USA	1989	Z47764
2	Carnivora	Ailuridae	Red panda	Ailurus fulgens	China	1997	AF178039
3	Carnivora	Ailuridae	Red panda	Ailurus fulgens	India	2012	KC479138
4	Carnivora	Canidae	Golden jackal	Canis aureus	Tanzania	2011	KC916714
5	Carnivora	Canidae	Gray wolf	Canis lupus	Russia	2012	KX708711
6	Carnivora	Canidae	Domestic dog	Canis lupus familaris	India	2007	AM903376
7	Carnivora	Canidae	Domestic dog	Canis lupus familaris	India	2016	JN622007
8	Carnivora	Canidae	Domestic dog	Canis lupus familiaris	Argentina	2003	FJ392652
9	Carnivora	Canidae	Domestic dog	Canis lupus familiaris	Argentina	2005	FJ392651
10	Carnivora	Canidae	Domestic dog	Canis lupus familiaris	Argentina	2010	KC257463
11	Carnivora	Canidae	Domestic dog	Canis lupus familiaris	Argentina	2010	KC257464
12	Carnivora	Canidae	Domestic dog	Canis lupus familiaris	Austria	2002	GQ214376
13	Carnivora	Canidae	Domestic dog	Canis lupus familiaris	Austria	2002	GQ214384
14	Carnivora	Canidae	Domestic dog	Canis lupus familiaris	Austria	2003	GQ214373
15	Carnivora	Canidae	Domestic dog	Canis lupus familiaris	China	1994	AF172411
16	Carnivora	Canidae	Domestic dog	Canis lupus familiaris	China	2007	EU593894
17	Carnivora	Canidae	Domestic dog	Canis lupus familiaris	China	2008	FJ409464
18	Carnivora	Canidae	Domestic dog	Canis lupus familiaris	China	2008	FJ848530
19	Carnivora	Canidae	Domestic dog	Canis lupus familiaris	China	2009	HQ403645
20	Carnivora	Canidae	Domestic dog	Canis lupus familiaris	China	2009	JF343962
21	Carnivora	Canidae	Domestic dog	Canis lupus familiaris	China	2010	JN896331
22	Carnivora	Canidae	Domestic dog	Canis lupus familiaris	China	2011	JN381191
23	Carnivora	Canidae	Domestic dog	Canis lupus familiaris	China	2011	KJ437594
24	Carnivora	Canidae	Domestic dog	Canis lupus familiaris	China	2012	KJ437596
25	Carnivora	Canidae	Domestic dog	Canis lupus familiaris	China	2012	KJ489381
26	Carnivora	Canidae	Domestic dog	Canis lupus familiaris	Colombia	2011	KF835411
27	Carnivora	Canidae	Domestic dog	Canis lupus familiaris	Colombia	2012	KF835412
28	Carnivora	Canidae	Domestic dog	Canis lupus familiaris	Colombia	2012	KF835414
29	Carnivora	Canidae	Domestic dog	Canis lupus familiaris	Colombia	2012	KF835419
30	Carnivora	Canidae	Domestic dog	Canis lupus familiaris	Colombia	2012	KF835425
31	Carnivora	Canidae	Domestic dog	Canis lupus familiaris	Denmark	1988	Z47760
32	Carnivora	Canidae	Domestic dog	Canis lupus familiaris	Denmark	1991	AF478543
33	Carnivora	Canidae	Domestic dog	Canis lupus familiaris	Denmark	1991	AF478549
34	Carnivora	Canidae	Domestic dog	Canis lupus familiaris	Denmark	1991	Z47761
35	Carnivora	Canidae	Domestic dog	Canis lupus familiaris	Germany	1990	X85000
36	Carnivora	Canidae	Domestic dog	Canis lupus familiaris	Germany	1994	Z77671
37	Carnivora	Canidae	Domestic dog	Canis lupus familiaris	Germany	1995	Z77672
38	Carnivora	Canidae	Domestic dog	Canis lupus familiaris	Germany	1995	Z77673
39	Carnivora	Canidae	Domestic dog	Canis lupus familiaris	Hungary	2005	DQ889177
40	Carnivora	Canidae	Domestic dog	Canis lupus familiaris	Hungary	2005	DQ889178
41	Carnivora	Canidae	Domestic dog	Canis lupus familiaris	Hungary	2005	DQ889183
42	Carnivora	Canidae	Domestic dog	Canis lupus familiaris	Hungary	2005	DQ889184
43	Carnivora	Canidae	Domestic dog	Canis lupus familiaris	Hungary	2005	DQ889186
44	Carnivora	Canidae	Domestic dog	Canis lupus familiaris	Hungary	2005	DQ889188
45	Carnivora	Canidae	Domestic dog	Canis lupus familiaris	India	2006	AM903376
46	Carnivora	Canidae	Domestic dog	Canis lupus familiaris	India	2015	MF964182
47	Carnivora	Canidae	Domestic dog	Canis lupus familiaris	India	2015	MF964183
48	Carnivora	Canidae	Domestic dog	Canis lupus familiaris	India	2016	MF964178
49	Carnivora	Canidae	Domestic dog	Canis lupus familiaris	India	2016	MF964179
50	Carnivora	Canidae	Domestic dog	Canis lupus familiaris	India	2016	MF964180
51	Carnivora	Canidae	Domestic dog	Canis lupus familiaris	India	2016	MF964181
52	Carnivora	Canidae	Domestic dog	Canis lupus familiaris	India	2016	MF964185
53	Carnivora	Canidae	Domestic dog	Canis lupus familiaris	India	2016	MF964186
54	Carnivora	Canidae	Domestic dog	Canis lupus familiaris	India	2016	MF964187
55	Carnivora	Canidae	Domestic dog	Canis lupus familiaris	Italy	2002	DQ494317
56	Carnivora	Canidae	Domestic dog	Canis lupus familiaris	Italy	2002	DQ494318
57	Carnivora	Canidae	Domestic dog	Canis lupus familiaris	Italy	2002	HM443724
58	Carnivora	Canidae	Domestic dog	Canis lupus familiaris	Italy	2003	DQ494319
59	Carnivora	Canidae	Domestic dog	Canis lupus familiaris	Italy	2004	DQ226087
60	Carnivora	Canidae	Domestic dog	Canis lupus familiaris	Italy	2005	DQ226088
61	Carnivora	Canidae	Domestic dog	Canis lupus familiaris	Italy	2012	KM115533
62	Carnivora	Canidae	Domestic dog	Canis lupus familiaris	Italy	2013	KM115536
63	Carnivora	Canidae	Domestic dog	Canis lupus familiaris	Japan	1994	D85753
64	Carnivora	Canidae	Domestic dog	Canis lupus familiaris	Japan	1994	D85754
65	Carnivora	Canidae	Domestic dog	Canis lupus familiaris	Japan	1999	AB040766
66	Carnivora	Canidae	Domestic dog	Canis lupus familiaris	Japan	1999	AB040767
67	Carnivora	Canidae	Domestic dog	Canis lupus familiaris	Japan	2004	AB252717
68	Carnivora	Canidae	Domestic dog	Canis lupus familiaris	Japan	2004	AB252718
69	Carnivora	Canidae	Domestic dog	Canis lupus familiaris	Japan	2004	AB286952
70	Carnivora	Canidae	Domestic dog	Canis lupus familiaris	Japan	2004	AB286953
71	Carnivora	Canidae	Domestic dog	Canis lupus familiaris	Japan	2005	AB286949
72	Carnivora	Canidae	Domestic dog	Canis lupus familiaris	Japan	2005	AB286951
73	Carnivora	Canidae	Domestic dog	Canis lupus familiaris	Japan	2009	AB475097
74	Carnivora	Canidae	Domestic dog	Canis lupus familiaris	Japan	NA	AB212730
75	Carnivora	Canidae	Domestic dog	Canis lupus familiaris	Japan	NA	AB490678
76	Carnivora	Canidae	Domestic dog	Canis lupus familiaris	Japan	NA	AY297453
77	Carnivora	Canidae	Domestic dog	Canis lupus familiaris	Mexico	2014	KT266736
78	Carnivora	Canidae	Domestic dog	Canis lupus familiaris	Portugal	2007	HM563059
79	Carnivora	Canidae	Domestic dog	Canis lupus familiaris	South Africa	2007	FJ461693
80	Carnivora	Canidae	Domestic dog	Canis lupus familiaris	South Africa	2007	FJ461695
81	Carnivora	Canidae	Domestic dog	Canis lupus familiaris	South Africa	2007	FJ461698
82	Carnivora	Canidae	Domestic dog	Canis lupus familiaris	South Africa	2007	FJ461707
83	Carnivora	Canidae	Domestic dog	Canis lupus familiaris	South Africa	2007	FJ461717
84	Carnivora	Canidae	Domestic dog	Canis lupus familiaris	South Africa	2007	FJ461721
85	Carnivora	Canidae	Domestic dog	Canis lupus familiaris	South Africa	2007	FJ461724
86	Carnivora	Canidae	Domestic dog	Canis lupus familiaris	South Korea	1997	EU716073
87	Carnivora	Canidae	Domestic dog	Canis lupus familiaris	South Korea	2005	EU252148
88	Carnivora	Canidae	Domestic dog	Canis lupus familiaris	South Korea	2005	EU252149
89	Carnivora	Canidae	Domestic dog	Canis lupus familiaris	South Korea	2007	EU716075
90	Carnivora	Canidae	Domestic dog	Canis lupus familiaris	Taiwan	2005	DQ191766
91	Carnivora	Canidae	Domestic dog	Canis lupus familiaris	Taiwan	2005	DQ887548
92	Carnivora	Canidae	Domestic dog	Canis lupus familiaris	Taiwan	2008	FJ705233
93	Carnivora	Canidae	Domestic dog	Canis lupus familiaris	Tanzania	1994	JN812976
94	Carnivora	Canidae	Domestic dog	Canis lupus familiaris	Thailand	2007	AB301065
95	Carnivora	Canidae	Domestic dog	Canis lupus familiaris	Thailand	2007	AB301066
96	Carnivora	Canidae	Domestic dog	Canis lupus familiaris	Thailand	NA	AB475098
97	Carnivora	Canidae	Domestic dog	Canis lupus familiaris	Uruguay	2007	JN215473
98	Carnivora	Canidae	Domestic dog	Canis lupus familiaris	Uruguay	2008	JN215474
99	Carnivora	Canidae	Domestic dog	Canis lupus familiaris	Uruguay	2008	JN215475
100	Carnivora	Canidae	Domestic dog	Canis lupus familiaris	Uruguay	2009	JN215476
101	Carnivora	Canidae	Domestic dog	Canis lupus familiaris	Uruguay	2009	JN215477
102	Carnivora	Canidae	Domestic dog	Canis lupus familiaris	Uruguay	2012	KM280689
103	Carnivora	Canidae	Domestic dog	Canis lupus familiaris	USA	1975	AF112189
104	Carnivora	Canidae	Domestic dog	Canis lupus familiaris	USA	1989	Z47762
105	Carnivora	Canidae	Domestic dog	Canis lupus familiaris	USA	2004	AY964108
106	Carnivora	Canidae	Domestic dog	Canis lupus familiaris	USA	2004	AY964110
107	Carnivora	Canidae	Domestic dog	Canis lupus familiaris	USA	2004	KJ123771
108	Carnivora	Canidae	Domestic dog	Canis lupus familiaris	USA	2013	KJ747372
109	Carnivora	Canidae	Domestic dog	Canis lupus familiaris	Argentina	2005	FJ011005
110	Carnivora	Canidae	Domestic dog	Canis lupus familiaris	Italy	2013	KF914669
111	Carnivora	Canidae	Domestic dog	Canis lupus familiaris	USA	2004	EU716337
112	Carnivora	Canidae	Iberian wolf	Canis lupus signatus	Portugal	1998	HM563057
113	Carnivora	Canidae	Iberian wolf	Canis lupus signatus	Portugal	2008	HM563058
114	Carnivora	Canidae	Crab-eating fox	Cerdocyon thous	Brazil	2014	KJ865300
115	Carnivora	Canidae	African wild dog	Lycaon pictus	Tanzania	2007	KC916715
116	Carnivora	Canidae	Common raccoon dog	Nyctereutes procyonoides	China	2006	EF042818
117	Carnivora	Canidae	Common raccoon dog	Nyctereutes procyonoides	China	2006	EU934233
118	Carnivora	Canidae	Common raccoon dog	Nyctereutes procyonoides	China	2007	EF445054
119	Carnivora	Canidae	Common raccoon dog	Nyctereutes procyonoides	China	2007	EU325727
120	Carnivora	Canidae	Common raccoon dog	Nyctereutes procyonoides	China	2007	EU325728
121	Carnivora	Canidae	Common raccoon dog	Nyctereutes procyonoides	China	2010	HQ128601
122	Carnivora	Canidae	Common raccoon dog	Nyctereutes procyonoides	China	2014	KJ848781
123	Carnivora	Canidae	Common raccoon dog	Nyctereutes procyonoides	Japan	2007	AB605891
124	Carnivora	Canidae	Common raccoon dog	Nyctereutes procyonoides	Japan	2008	AB605890
125	Carnivora	Canidae	Common raccoon dog	Nyctereutes procyonoides	Japan	2009	AB619775
126	Carnivora	Canidae	Common raccoon dog	Nyctereutes procyonoides	Russia	2013	KX708727
127	Carnivora	Canidae	Common raccoon dog	Nyctereutes procyonoides	South Korea	2006	FJ868176
128	Carnivora	Canidae	Bat-eared fox	Otocyon megalotis	Tanzania	1994	KC916716
129	Carnivora	Canidae	Red fox	Vulpes vulpes	China	2006	DQ922630
130	Carnivora	Canidae	Red fox	Vulpes vulpes	China	2006	HQ540293
131	Carnivora	Canidae	Red fox	Vulpes vulpes	China	2006	JX681125
132	Carnivora	Canidae	Red fox	Vulpes vulpes	China	2007	EF445051
133	Carnivora	Canidae	Red fox	Vulpes vulpes	China	2007	EF445053
134	Carnivora	Canidae	Red fox	Vulpes vulpes	China	2007	EU325720
135	Carnivora	Canidae	Red fox	Vulpes vulpes	China	2007	EU325721
136	Carnivora	Canidae	Red fox	Vulpes vulpes	China	2008	FJ810213
137	Carnivora	Canidae	Red fox	Vulpes vulpes	China	2008	FJ810215
138	Carnivora	Canidae	Red fox	Vulpes vulpes	China	2009	HM448829
139	Carnivora	Canidae	Red fox	Vulpes vulpes	Germany	2008	FJ416336
140	Carnivora	Canidae	Red fox	Vulpes vulpes	Germany	2008	FJ416337
141	Carnivora	Canidae	Red fox	Vulpes vulpes	Germany	2008	FJ416339
142	Carnivora	Canidae	Red fox	Vulpes vulpes	Germany	2008	JN153024
143	Carnivora	Canidae	Red fox	Vulpes vulpes	Germany	2008	JN153025
144	Carnivora	Canidae	Red fox	Vulpes vulpes	Italy	2000	DQ228166
145	Carnivora	Canidae	Red fox	Vulpes vulpes	Italy	2006	HM443726
146	Carnivora	Canidae	Red fox	Vulpes vulpes	Italy	2009	HM120874
147	Carnivora	Canidae	Red fox	Vulpes vulpes	USA	2013	KJ747371
148	Carnivora	Felidae	Iberian lynx	Lynx pardinus	Spain	2005	GU001863
149	Carnivora	Felidae	African lion	Panthera leo	Tanzania	1994	JN812975
150	Carnivora	Felidae	Asiatic lion	Panthera leo persica	India	2017	MG696110
151	Carnivora	Felidae	Asiatic lion	Panthera leo persica	India	2018	MK037459
152	Carnivora	Felidae	Asiatic lion	Panthera leo persica	India	2018	MK037460
153	Carnivora	Felidae	Asiatic lion	Panthera leo persica	India	2018	MK037463
154	Carnivora	Felidae	Leopard	Panthera pardus	USA	1991	Z47763
155	Carnivora	Felidae	Leopard	Panthera pardus	USA	1992	Z54166
156	Carnivora	Felidae	Leopard	Panthera pardus japonensis	USA	1992	Z54156
157	Carnivora	Felidae	Amur leopard	Panthera pardus orientalis	Russia	2015	KY807293
158	Carnivora	Felidae	Amur leopard	Panthera pardus orientalis	Russia	2015	MK169401
159	Carnivora	Felidae	Amur tiger	Panthera tigris altaica	Russia	2004	KC579363
160	Carnivora	Felidae	Amur tiger	Panthera tigris altaica	Russia	2004	KX774415
161	Carnivora	Felidae	Amur tiger	Panthera tigris altaica	Russia	2006	KX708720
162	Carnivora	Felidae	Amur tiger	Panthera tigris altaica	Russia	2010	KC579362
163	Carnivora	Felidae	Amur tiger	Panthera tigris altaica	Russia	2013	KX708726
164	Carnivora	Felidae	Bengal tiger	Panthera tigris tigris	India	2017	MG990935
165	Carnivora	Felidae	Bengal tiger	Panthera tigris tigris	India	2017	MH053386
166	Carnivora	Hyaenidae	Spotted hyaena	Crocuta crocuta	Tanzania	1994	KC916717
167	Carnivora	Mustelidae	Yellow-throated marten	Martes flavigula	South Korea	1998	EU716074
168	Carnivora	Mustelidae	Beech marten	Martes foina	Austria	2007	GQ214369
169	Carnivora	Mustelidae	Beech marten	Martes foina	Italy	2009	HM443708
170	Carnivora	Mustelidae	Beech marten	Martes foina	Spain	2002	GU001864
171	Carnivora	Mustelidae	Fisher	Martes pennanti	USA	2009	JN836734
172	Carnivora	Mustelidae	Sable	Martes zibellina	Russia	2012	KX708715
173	Carnivora	Mustelidae	Sable	Martes zibellina	Russia	2012	KX708716
174	Carnivora	Mustelidae	Sable	Martes zibellina	Russia	2012	KX708723
175	Carnivora	Mustelidae	Sable	Martes zibellina	Russia	2012	KX708724
176	Carnivora	Mustelidae	Sable	Martes zibellina	Russia	2012	KX708725
177	Carnivora	Mustelidae	Sable	Martes zibellina	Russia	2013	KX708710
178	Carnivora	Mustelidae	Sable	Martes zibellina	Russia	2013	KX708712
179	Carnivora	Mustelidae	Sable	Martes zibellina	Russia	2013	KX708713
180	Carnivora	Mustelidae	Sable	Martes zibellina	Russia	2013	KX708714
181	Carnivora	Mustelidae	Sable	Martes zibellina	Russia	2013	KX708721
182	Carnivora	Mustelidae	Sable	Martes zibellina	Russia	2013	KX708722
183	Carnivora	Mustelidae	Sable	Martes zibellina	Russia	2013	KX708731
184	Carnivora	Mustelidae	Sable	Martes zibellina	Russia	NA	KX708719
185	Carnivora	Mustelidae	Sable	Martes zibellina	Russia	NA	KX708728
186	Carnivora	Mustelidae	Sable	Martes zibellina	Russia	NA	KX708729
187	Carnivora	Mustelidae	Sable	Martes zibellina	Russia	NA	KX708730
188	Carnivora	Mustelidae	Asian badger	Meles leucurus	Russia	2013	KX708718
189	Carnivora	Mustelidae	European badger	Meles meles	Austria	2006	GQ214374
190	Carnivora	Mustelidae	European badger	Meles meles	Germany	2008	FJ416338
191	Carnivora	Mustelidae	European badger	Meles meles	Italy	2006	HM443725
192	Carnivora	Mustelidae	European badger	Meles meles	Italy	2008	HM443704
193	Carnivora	Mustelidae	European badger	Meles meles	Japan	NA	AB329581
194	Carnivora	Mustelidae	European polecat	Mustela putorius	China	1992	KM926612
195	Carnivora	Mustelidae	Ferret	Mustela putorius furo	Germany	1989	X84999
196	Carnivora	Mustelidae	Ferret	Mustela putorius furo	USA	NA	AY386316
197	Carnivora	Mustelidae	Siberian weasel	Mustela sibirica	Russia	2012	KX708717
198	Carnivora	Mustelidae	American mink	Neovison vison	China	2006	EU325725
199	Carnivora	Mustelidae	American mink	Neovison vison	China	2007	EU325724
200	Carnivora	Mustelidae	American mink	Neovison vison	China	2007	EU325731
201	Carnivora	Mustelidae	American mink	Neovison vison	China	2007	EU379560
202	Carnivora	Mustelidae	American mink	Neovison vison	China	NA	EU726268
203	Carnivora	Mustelidae	American mink	Neovison vison	Denmark	1986	Z47759
204	Carnivora	Mustelidae	American mink	Neovison vison	Denmark	2004	KF430374
205	Carnivora	Mustelidae	American mink	Neovison vison	Denmark	2007	KF430371
206	Carnivora	Mustelidae	American mink	Neovison vison	Kazakhstan	1989	HM063009
207	Carnivora	Phocidae	Caspian seal	Phoca caspica	Kazakhstan	2007	HM046486
208	Carnivora	Phocidae	Baikal seal	Phoca sibirica PDV	NA	1988	X84998
209	Carnivora	Procyonidae	Raccoon	Procyon lotor	Germany	2007	JN153019
210	Carnivora	Procyonidae	Raccoon	Procyon lotor	Germany	2007	JN153020
211	Carnivora	Procyonidae	Raccoon	Procyon lotor	Germany	2007	JN153022
212	Carnivora	Procyonidae	Raccoon	Procyon lotor	Germany	2007	JN153023
213	Carnivora	Procyonidae	Raccoon	Procyon lotor	USA	1989	Z47765
214	Carnivora	Procyonidae	Raccoon	Procyon lotor	USA	1998	AY548109
215	Carnivora	Procyonidae	Raccoon	Procyon lotor	USA	1998	AY548110
216	Carnivora	Procyonidae	Raccoon	Procyon lotor	USA	1998	AY548111
217	Carnivora	Procyonidae	Raccoon	Procyon lotor	USA	2000	AY438597
218	Carnivora	Procyonidae	Raccoon	Procyon lotor	USA	2000	AY443350
219	Carnivora	Procyonidae	Raccoon	Procyon lotor	USA	2001	AY465925
220	Carnivora	Procyonidae	Raccoon	Procyon lotor	USA	2001	AY498692
221	Carnivora	Procyonidae	Raccoon	Procyon lotor	USA	2001	AY526496
222	Carnivora	Procyonidae	Raccoon	Procyon lotor	USA	2001	AY649446
223	Carnivora	Ursidae	Giant panda	Ailuropoda melanoleuca	China	NA	AF178038
224	Carnivora	Viverridae	Asian palm civet	Paradoxurus hermaphroditus	India	2016	MF964190
225	Carnivora	Viverridae	Asian palm civet	Paradoxurus hermaphroditus	Thailand	2011	KC415046
226	Carnivora	Viverridae	Asian palm civet	Paradoxurus hermaphroditus	Thailand	2011	KC415047
227	Carnivora	Viverridae	Asian palm civet	Paradoxurus hermaphroditus	Thailand	2011	KC415048
228	Carnivora	Viverridae	Asian palm civet	Paradoxurus hermaphroditus	Thailand	2011	KC415049
229	Carnivora	Viverridae	Asian palm civet	Paradoxurus hermaphroditus	Thailand	2017	MT149210
230			Vaccine strain	Vaccine Canigen DHPPI	South Africa	2008	FJ461710
231			Vaccine strain	Vaccine CDV3	China	NA	DQ778941
232			Vaccine strain	Vaccine Convac	Denmark	NA	Z35493
233			Vaccine strain	Vaccine Galaxy DA2PPV	South Africa	2008	FJ461708
234			Vaccine strain	Vaccine LD-Vac	China	NA	EF418782
235			Vaccine strain	Vaccine Lederle	USA	1951	DQ903854
236			Vaccine strain	Vaccine Nobivac PuppyDP	South Africa	2008	FJ461709
237			Vaccine strain	Vaccine Onderstepoort	UK	NA	AF305419
238			Vaccine strain	Vaccine Onderstepoort	USA	NA	AF378705
239			Vaccine strain	Vaccine Onderstepoort	USA	NA	EU143737
240			Vaccine strain	Vaccine P	Taiwan	2008	FJ705238
241			Vaccine strain	Vaccine Rockborn	Sweden	1950	GU810819
242			Vaccine strain	Vaccine Rockborn-Candur	Sweden	1950	GU266280
243			Vaccine strain	Vaccine Snyder Hill	Canada	NA	GU138403
244			Vaccine strain	Vaccine Snyder Hill	South Africa	1940	AF259552
245			Vaccine strain	Vaccine Vanguard	South Africa	2008	FJ461702
